# Supplementary material for: An anaerobic bacterium host system for heterologous expression of natural product biosynthetic gene clusters
Source: Nat Commun. 2019 Aug 14;10:3665. doi: 10.1038/s41467-019-11673-0 (PMC6694145; doi:10.1038/s41467-019-11673-0)
Supplement: Supplementary file 4 — Supplementary Data 1 [file 41467_2019_11673_MOESM4_ESM.xlsx]

## Sheet: Sheet1
Bacterial strains and plasmids used in this study
Strains	Characteristics*	Sources
Streptococcus
S. mutans UA159	Wild-type Streptococcus mutans reference strain, mutanobactins producer	4
S. mutans B35	Native strain harboring BGC1	This study
S. mutans NMT4863	Native strain harboring BGC4	5
S. mutans MT4653	Native strain harboring BGC6	6
S. equinus ATCC 33317	Native strain harboring BGC3	7
S. mutans UA159-RS/BGC1	pheS* based recipient strain for BGC1	This study
S. mutans UA159*	S. mutans UA159 with the smu2080-2081 operon replaced by the TM cassette	This study
S. mutans UA159*-RS/BGC1	tetM based recipient strain for BGC1	This study
S. mutans UA159*-RS/BGC2	tetM based recipient strain for BGC2	This study
S. mutans UA159*-RS/BGC3	tetM based recipient strain for BGC3	This study
S. mutans UA159*-RS/BGC4	tetM based recipient strain for BGC4	This study
S. mutans UA159*-RS/BGC5	tetM based recipient strain for BGC5	This study
S. mutans UA159*-RS/BGC6	tetM based recipient strain for BGC6	This study
S. mutans UA159*-RS/BGC6a	tetM based recipient strain for BGC6a	This study
S. mutans UA159*-RS/BGC6b	tetM based recipient strain for BGC6b	This study
S. mutans UA159*-RS/BGC6c	tetM based recipient strain for BGC6c	This study
S. mutans UA159*-RS/BGC6d	tetM based recipient strain for BGC6d	This study
S. mutans UA159/BGC1	BGC1 in S. mutans UA159	This study
S. mutans UA159*/BGC1	BGC1 in S. mutans UA159*	This study
S. mutans UA159*/BGC2	BGC2 in S. mutans UA159*	This study
S. mutans UA159*/BGC4	BGC4in S. mutans UA159*	This study
S. mutans UA159*/BGC6b	40.0-kb of BGC6 in S. mutans UA159*	This study
S. mutans UA159*/BGC6bc	63.6-kb of BGC6 in S. mutans UA159*	This study
S. mutans UA159*/BGC6	BGC6 in S. mutans UA159*	This study
S. mutans UA159*/gyrAP-BGC2	BGC2 controlled by the gyrAp promoter in S. mutans UA159*/BGC2	This study
S. mutans UA159*/xylS1P-BGC1	BGC1 controlled by the xylose-induced xylS1p promoter in S. mutans UA159*/BGC1	This study
S. mutans UA159*/xylS1P-BGC4	BGC4 controlled by the xylose-induced xylS1p promoter in S. mutans UA159*/BGC4	This study
S. mutans UA159*/ldhP-BGC4	BGC4 controlled by the gyrAp and ldhp promoter in S. mutans UA159*/BGC4	This study
S. mutans UA159*/ldhP-BGC4ΔorfF	orfF in-frame deletion mutant of BGC4 in S. mutans UA159*/ldhP-BGC4	This study
Staphylococcus
Sa. epidermidis ATCC 35984 (RP62A)	Native strain harboring BGC2	8
Clostridium
C. sporogenes ATCC 19404	Native strain harboring BGC5	9
Plasmid
pSET153	Aprr, ФC31 int, p15A origin vector	10
pFW5	Specr, E. coli cloning vector, pUC19 derivative with spectinomycin resistance	11
pIFDC2	Specr, Ermr, pDL278 derivative with IFDC2 cassette	12
pZX9	Specr, Streptococcal replicon with luc ORF controlled by Xyl-S1	13
pZX10	Specr, Streptococcal replicon with luc ORF controlled by Xyl-S2	13
pAM120	Ampr, Tetr, cloning vector from Enterococcus faecalis	14
pTV1-OK	Kanr, repA (Ts)-pWV01Ts aphA3 Tn917(erm)	15
pGH	Ampr, E. coli replicon	Generay Co.
pSET154	Kanr, ФC31 int, p15A origin vector, pSET153 derivative with kanamycin	This study
pSET154-1	Kanr, pSET154 derivative with BGC1	This study
pKR01	Ampr, Kanr, E. coli replicon, pGH derivative with the KRXo cassette	This study
pKR02	Ampr, Kanr, E. coli replicon, pGH derivative with the KRX cassette	This study
pNCL	Specr, pFW5 derivative with BsaI elimination	This study
pNCL-159	Specr, Ermr, pNCL derivative with FL-FR	This study
pNCL-159/BGC1	Specr, Ermr, pNCL-159 derivative with CAL1-IFDC2- CAR1 for BGC1	This study
pNCL-159/BGC1tet	Specr, Kanr, pNCL-159 derivative with CAL1- KRX-CAR1 for BGC1	This study
Notes: Tetr, tetracyclin resistance; Ermr, erythromycin resistance; Kanr, kanamycin resistance; Specr, spectinomycin resistance; Ampr, ampicillin resistance; Aprr, apramycin resistance.
