# Supplementary material for: An anaerobic bacterium host system for heterologous expression of natural product biosynthetic gene clusters
Source: Nat Commun. 2019 Aug 14;10:3665. doi: 10.1038/s41467-019-11673-0 (PMC6694145; doi:10.1038/s41467-019-11673-0)
Supplement: Supplementary file 5 — Supplementary Data 2 [file 41467_2019_11673_MOESM5_ESM.xlsx]

## Sheet: Sheet1
Primers used in this study
Primer names	Sequence (5ʹ→3ʹ)
Amp-deBsaF	ATCTCGCGGTATCATTGCAGC
AmpR-deBsaI	CCACGCTCACCGGCTCCA
mubupF2	CAAGCAGCTTTGCATTTATT
mubupR2-OLBsaI	CGTGATATCCCGGGAAGCTTGGTCTCAACTGCCCTTTGGTTTTATTTAAGG
mubdnF-OLBsaI	AAGCTTCCCGGGATATCACGGGTCTCAAGCAGTTACACGTTACTAAAGGGAA
mubdnR	GATGATTGCGTTCTGTATTG
pFW5F-mubdnR	GAACGCAATCATCCTCATAGAATAACGTAACGTGACTGGC
pFW5R-mubupF	AATAAATGCAAAGCTGCTTGTTATAACATGTATTCACGAACG
IFDC2-F-BsaI	CTGGTCTCATAAGCCGAGCAACAATAACACTCA
IFDC2-R-BsaI	GTGGTCTCATCTCGAAGCTGTCAGTAGTATACC
NN2025c2LBupF	GTGGTCTCATGCTGGAGGGGACATGGGCAATAA
NN2025c2LBupR	CTGGTCTCTGAGAGAACTTATTTTCGCTTCTGA
NN2025c2RBdnF	GTGGTCTCACTTACGGGCTATTAGAAGGTAGAG
NN2025c2RBdnR	CTGGTCTCTCAGTACCGCTAATCGAGCTTAG
2080upF	TCATCCTGATATTCAACAGG
2080upR-BsaI	GTGGTCTCACAGGATAAGTGGTTCTTCTTCTTGTG
2080dnF-BsaI	TAGGTCTCATCCAAATAGTAATCCACTTGGTG
2080dnR	GTCTGATACGCAGACTCCTTAG
xylApF	GTGGTCTCACCTGTAGTTTTCCGCTGAGAAGCTTG
xylOR-BsaI	CAGGTCTCCCTCCTTTGATTTAAGTGAACAAGT
tetMF-BsaI	TAGGTCTCAGGAGGAAAATCACATGAAAAT
tetMR-BsaI	GTGGTCTCATGGACACTAAGTTATTTTATTGAACATATATCG
kanF-BsaI	GTGGTCTCATAAGGTGATAGGTAAGATTATACCGA
kanR-xylR	AGTGTTACCCCTATAAGTTAGCCCTATCTAGCGAACTTTTAGA
gyrApF-BsaI	CTGGTCTCATCTCAGCGGAAAACTATAGTAGAATAG
xylRR-kan	TCTAAAAGTTCGCTAGATAGGGCTAACTTATAGGGGTAACACT
pGHF2-OLkan	CTATCACCTTATGAGACCACAAGCTTGCAAGCTCCAGCT
pGHR2-OLgyrAP	TTCCGCTGAGATGAGACCAGTACCCAATTCGCCCTATAGT
xylRF-RBSa	CAAGAAGGAGGAATTACATGGTTATTATTCAAATTGCAGATC
gyrpR-RBSa	GACGCGCTGGTCGCGTTAGTCTAAAACTCTTTTATATTATATCACA
MutB-F	TATGCTCCACCTATCACAGT
MutB-R	GGAGGGGACATGGGCAATAA
MutD-F	CGTCAACAACAAGGGGAACT
MutD-R	ACCAGGATTTGAAGGAGAAC
MutE-F	TGATATTATTTCCTCTAAGTTGC
MutE-R	TTTTAGGAGGATACTCATTTGG
MutI-F	GTACCGCTAATCGAGCTTAG
MutI-R	TGCCATTTTAACTCCGATTG
Ser-RS11480F-BsaI	CAGGTCTCTTGCTGGGAATGAATATGAAAGAAG
Ser-RS11480R-BsaI	GTGGTCTCAGAGAGTAATGACTAACCGTCCACC
Ser-RS11475F-BsaI	CAGGTCTCTCTT ACAACACCTAACGCAATCAT
Ser-RS11475R-BsaI	AGGGTCTCACAGTCAATCGTACAACCTTTA
NMT4863C1upF-BsaI	GTGGTCTCATGCTGTTCAATGGATGCAAAATGT
NMT4863C1upR-BsaI	CTGGTCTCTGAGAGTCTCTATAAAGAATTAGAT
NMT4863C1dnF-BsaI	GTGGTCTCACTTATGAGGAGTCTATGCCGATTA
NMT4863C1dnR-BsaI	CTGGTCTCTCAGTATGAAAAGCCTATCCAACAG
2605-upF-BsaI	GTGGTCTCATGCTGTAATCTCACCACAGCCACC
2605-upR-BsaI	CTGGTCTCTCTTACCCAGATCCACAAGTAAAAG
2670-dnF-BsaI	GTGGTCTCAGAGATTTTCTTCATTCGCTATTGG
2670-dnR-BsaI	CTGGTCTCTCAGTATTTATTGAAGCGATCTGGG
RS13190-upF-BsaI	GTGGTCTCATGCTAAACTAACTAACGCAAAAGAG
RS13180-upR-BsaI	CTGGTCTCTGAGAAATCCTTCCGCTATACCAAA
RS13120-dnF-BsaI	GTGGTCTCACTTACAAGATGCCACAGATGAAGA
RS13115-dnR-BsaI	CTGGTCTCTCAGTATTATCGCAACCACCACCTA
MT4653upF-BsaI	GTGGTCTCATGCTTCTATTTGAATATCGCCTAG
MT4653upR-BsaI	CTGGTCTCTGAGACTTCAAATTCTCATTTTCCGTA
MT4653dnF1-BsaI	GTGGTCTCACTTAGATAAGATTGAGCCCCAGAG
MT4653dnR1-BsaI	CTGGTCTCTCAGTGATAGAATTAGGTGTATACC
MT4653dnF2-BsaI	GTGGTCTCACTTATGTACATGGTGTGTTGGA
MT4653dnR2-BsaI	CTGGTCTCTCAGTAATAGATGACGCTTTC
MT4653dnF3-BsaI	GTGGTCTCACTTAGATACAGTTACACTTTACG
MT4653dnR3-BsaI	CTGGTCTCTCAGTTTACAATACCCGCAATC
MT4653upF4	GGAGACAAACGGAAATCAAC
MT4653upR4-BsaI	GTGGTCTCAGAGAGTTTACAATACCCGCAATC
MT4653dnF4-BsaI	CAGGTCTCTCTTAGGTACCGGAACCTGAAGATA
MT4653dnR4-BsaI	GTGGTCTCACAGTCATGCCATACCTATAACTGC
4653-F4	GACGAGAAACTATGCGATGT
4653-R4	CAAGGATAAAAGGACTGGAC
4653-F5	GCCAACTCAGCAATTTATAG
4653-R5	TCTTTCCATATTGAACCCTA
4653-F6	TGTGGAGGGAGAACAATCAG
4653-R6	GAACCCACTCCTGTTGAAAG
MT4653upF5	ACGAAGCTGTGGATAATGTT
MT4653upR5-BsaI	GTGGTCTCAGAGACATGCCATACCTATAACTGC
MT4653dnF5-BsaI	CAGGTCTCTCTTACAAGTCGTGTAATTGGGAGA
MT4653dnR5-BsaI	GTGGTCTCACAGTCTCTCAATTAATCTTTCTC
4653-F7	AAAGAAGAAAAGGATCAAGC
4653-R7	AAGACTAGGGCCAGTAACAT
4653-F8	ACTATTTCGGTTGGGTATGT
4653-R8	GGAAAGAAATAAACACCCTA
4653-F9	ATGGAAAAGGAAATGAAGTT
4653-R9	TTGATACAATTCCGACACTA
mubdnF3-BsaI	GTGGTCTCATCCAGTTACACGTTACTAAAGGGAA
ldhF-BsaI	CAGGTCTCCTCCCAGCAACAATAACACTCATAGCA
ermR-BsaI	GTGGTCTCATGGAAGCTGTCAGTAGTATACCTAA
Ser-11480F2-BsaI	CAGGTCTCTGGGAATGAATATGAAAGAAG
Ser-11480R	TAAGTGGGGCAATGTCTGTG
mubdnF4-BsaI	GTGGTCTCACTTAGTTACACGTTACTAAAGGGAA
orfA-dnF3-BsaI	GTGGTCTCAGGAGGGGACATGGGCAATAAACAGA
orfA-dnR	ATCCTCTGTTCTTCCTTGCT
orfC-F	TCACATAGAATAGAGTCTTTTG
orfC-R-BsaI	CAGGTCTCCCTTACAATTACTTGAGGTATCGTC
orfE-F-BsaI	GTGGTCTCAGGAGTTAAGATGGATTACTATAACTT
orfE-R	AATATCTTTGCTCTTCCTGT
orfC-R2-BsaI	CAGGTCTCCGAGGTATCGTCATGAAAATTTTTTGTC
gyrA-F-BsaI	GTGGTCTCACCTCCTCTAGTCTAAAACTC
NMT4863C1de-upF1	TCAACAAATACGATTGGAGT
NMT4863C1de-upR1-BsaI	CTGGTCTCACTTACACTATTACCTTAGATCCAG
NMT4863C1de-dnF1-BsaI	GTGGTCTCAGAGACTTAACTTAACTAGTGACGG
NMT4863C1de-dnR1	ACTCTTCCATTGCTTTAGCT
NMT4863C1de-upR2-BsaI	CTGGTCTCACACTATTACCTTAGATCCAG
NMT4863C1de-dnF2-BsaI	GTGGTCTCAAGTGCTTAACTTAACTAGTGACGG
guide RNA-F	GTTTTAGAGCTAGAAATAGCAAGTTAAAATAAGGCTAGTC
guide RNA-R	AAAAGCACCGACTCGGTGCCACTTTTTCAAGTTGATAACGGACTAGCCTTATTTTAACT
BGC1-gF-P	TAATACGACTCACTATAGGAATGACATAATTAATCTGACGTTTTAGAGCTAGAAATAGCAA
BGC1-gR-P	TAATACGACTCACTATAGGAGCTTTGTTCGTTTTGAGGTGTTTTAGAGCTAGAAATAGCAA
BGC1-p15A-F	TTAGCTGCTTTTTCAATACCTTCGCCGACCTAGATCCTTTTGGTTCATGTGCAGCTC
BGC1--p15A-R	TGGCAGATAATTTTAGTGTTGTTCCCAGTCGGTGAAGATCCTTTTTGATAATCTCATG
BG1F	TATTGCCCATGTCCCCTCCAA
kana-RV	AGCAGGAGACATTCCTTCCG
F2d1cxF	GCGAGGTATGTAGGCGGTGC
BG1R	TCCAGTCCAGGACGCTGGCAGCGA
mub-gF-P	TAATACGACTCACTATAGGAGCCGAGTTGGTCAACTTTTGTTTTAGAGCTAGAAATAGCAA
mub-gR-P	TAATACGACTCACTATAGGTTGAAGATGGCTTACGCTTTGTTTTAGAGCTAGAAATAGCAA
mub-p15A-F	GACAGGGGAGCGCTCTTCGTCATGCCCAAATAGATCCTTTTGGTTCATGTGCAGCTC
mub-p15A-R	GGGCTAAAATCACGCAATTACACACCGAAAGGTGAAGATCCTTTTTGATAATCTCATG
BGC4-gF-P	TAATACGACTCACTATAGGGAGTTTTTTAAGCTCAAATTGTTTTAGAGCTAGAAATAGCAA
BGC4-gR-P	TAATACGACTCACTATAGGCTCCTTTGCCAAACGTCTGCGTTTTAGAGCTAGAAATAGCAA
BGC4-p15A-F	CTTTCATCGTTTTGTCATCAAAGGCCGGCATAGATCCTTTTGGTTCATGTGCAGCTC
BGC4-p15A-R	GACAAGGGAGCGTTCTTCGTCATACCCAATGGTGAAGATCCTTTTTGATAATCTCATG
BGC6-gF-P	TAATACGACTCACTATAGGGTCTTTAATAGCTCCGGTCAGTTTTAGAGCTAGAAATAGCAA
BGC6-gR-P	TAATACGACTCACTATAGGTGTGGCCTCTTAGGTTTGCTGTTTTAGAGCTAGAAATAGCAA
BGC6-p15A-F	AAAGCGATACCTATAAAAAGCAAGCCAAGCTAGATCCTTTTGGTTCATGTGCAGCTC
BGC6-p15A-R	AGGAAGCAGTTGGACTCAAATTGGCCATGAGGTGAAGATCCTTTTTGATAATCTCATG
mub-F	GAAAGTATGTCACAGGCAAG
KR-R	CCCCTGAAATCCTTACATAC
IFDC2-R	ATATTTACCTTTCTCAGCGG
KR-F	ACAGGGGAGTTCTTCAAAAT
IFDC2-F	ATGGGTCAATCGAGAATATC
mub-R	GGGCAGTCATCACGATAAAG
KS-F	GAYACWGCWTGTTCWTCWTCWYT
KS-R	WARYTTWGTYCCYGTWCCRTG
NRPS-F1	TATGTGCGGATYGAYCC
NRPS-R1	GGIACIACAGGIAAGCCAAAAGG
NRPS-F2	GGRTCRATCCGCACATA
NRPS-R1	CCTTTTGGCTTICCTGTIGTICC
Notes: The designed BsaI restriction site in each primer is underlined.
