# Supplementary material for: An anaerobic bacterium host system for heterologous expression of natural product biosynthetic gene clusters
Source: Nat Commun. 2019 Aug 14;10:3665. doi: 10.1038/s41467-019-11673-0 (PMC6694145; doi:10.1038/s41467-019-11673-0)
Supplement: Supplementary file 6 — Source Data file [file 41467_2019_11673_MOESM6_ESM.xlsx]

## Sheet: Supplementary Figure 1
Supplementary Figure 1	PCR verifications of the cloned BGCs in this study
PCR verifications of the cloned BGC1
PCR verifications of the cloned BGC2
PCR verifications of the cloned BGC3
PCR verifications of the cloned BGC4
PCR verifications of the cloned BGC5
PCR verifications of the cloned BGC6b
PCR verifications of the cloned BGC6c
PCR verifications of the cloned BGC6d

## Sheet: Supplementary Figure 18
Supplementary Figure 18	PCR verifications of the constructed recipient strains for cloning different BGCs
PCR verifications of S. mutans UA159*-RS/BGC1
PCR verifications of S. mutans UA159*-RS/BGC2
PCR verifications of S. mutans UA159*-RS/BGC3
PCR verifications of S. mutans UA159*-RS/BGC4
PCR verifications of S. mutans UA159*-RS/BGC5
PCR verifications of S. mutans UA159*-RS/BGC6
PCR verifications of S. mutans UA159*-RS/BGC6a
PCR verifications of S. mutans UA159*-RS/BGC6b
PCR verifications of S. mutans UA159*-RS/BGC6c
PCR verifications of S. mutans UA159*-RS/BGC6d
